# Supplementary material for: A laboratory simulation of Arabidopsis seed dormancy cycling provides new insight into its regulation by clock genes and the dormancy‐related genes DOG1, MFT, CIPK23 and PHYA
Source: Plant Cell Environ. 2017 May 16;40(8):1474–86. doi: 10.1111/pce.12940 (PMC5518234; doi:10.1111/pce.12940)
Supplement: Supplementary file 2 — Table S1. Correlation table [file PCE-40-1474-s012.xlsx]

## Sheet: Sheet1
Table S1: Correlations between circadian clock genes, and the soil environment, dormancy and selected genes with roles in dormancy regulation (ABA and GA signalling, and chromatin remodelling) in Arabidopsis winter (Cvi) and Summer (Bur) annuals. All factors for comparision are listed in the central column. Apart from the clock genes data all data is from Footitt et al. 2011, 2013, and 2015. In B…
	Correlation at p<(0.001)					Correlation at p<(0.01)					Correlation at p<(0.05)
Cvi							Correlating factors	Bur								In Cvi, the evening genes showed significant correlations with each other, soil temperature (p<0.01 minimum), dormancy level (AR50) and the dormancy related genes DOG1 (p<0.01 minimum), and MFT2 and PHYA. In Bur, there were also significant correlations for GI, PRR7 and ELF3 with soil temperature, and DOG1. The evening genes ELF3 and GI are also significantly correlated with chromatin remodelling…
TOC1	LHY	CCA1	GI	PRR7	LUX	ELF3		ELF3	LUX	PRR7	GI	CCA1	LHY	TOC1
-0.776878	-0.890151	0.145007	-0.896354	-0.736536	-0.344962	-0.725515	Soil Temp	-0.922938	0.0166285	-0.671465	-0.889683	0.157446	0.6291	-0.379073
0.440508	0.473524	-0.233255	0.624691	0.332909	0.348751	0.381543	Soil MC	0.536496	0.00495406	0.509882	0.611183	-0.0460859	0.0629944	0.479789
0.755614	0.809845	0.161674	0.893311	0.656059	0.310507	0.701036	Dormancy	0.28487	-0.348109	0.109882	0.187985	-0.116172	-0.438788	-0.236534
0.846276	0.929259	-0.0279629	0.825093	0.816907	0.234831	0.772651	DOG1	0.695189	0.160557	0.610658	0.737075	0.311929	-0.244989	0.649995
0.606114	0.799907	0.0504938	0.83813	0.647599	0.131431	0.666924	MFT	-0.48471	0.116337	-0.692655	-0.564695	0.00265584	0.632519	-0.23618
0.37375	0.552867	0.276482	0.584881	0.491205	0.293449	0.570646	SnrK2.1	-0.644749	-0.0116529	-0.727915	-0.620987	0.254919	0.608875	-0.122615
0.502394	0.629459	0.306718	0.668187	0.511544	0.365235	0.792348	Snrk2.4	-0.0702371	0.341838	-0.233866	-0.0828244	0.384692	0.465215	0.295242
-0.388742	-0.407196	0.235595	-0.467901	-0.401595	-0.39065	-0.466375	ABI2	-0.433273	0.0655078	-0.529458	-0.386751	0.054524	0.328082	-0.157698
0.341353	0.408904	0.292608	0.540241	0.331251	-0.178666	0.57688	ABI3	-0.266976	0.260677	-0.454118	-0.379324	0.242754	0.697552	0.130996
-0.786448	-0.853283	0.168977	-0.859068	-0.574905	-0.164463	-0.799428	ABI4	-0.670692	0.149057	-0.614715	-0.660839	0.270143	0.646145	-0.17055
0.124721	0.330004	0.138361	0.173078	0.537549	0.398542	0.185787	ABI5	-0.480991	0.248366	-0.46378	-0.427731	0.453027	0.697288	0.119892
-0.529595	-0.622638	0.264708	-0.601969	-0.262092	0.158454	-0.557408	PYR1	-0.675266	0.0863866	-0.595315	-0.620502	0.304958	0.655886	-0.150212
-0.0202011	0.0555952	0.304633	-0.0656514	0.0481197	-0.23854	-0.00511933	PYL7	-0.340583	0.206157	-0.165672	-0.273121	0.351555	0.22317	0.0853969
0.372936	0.44274	0.234626	0.315917	0.496379	-0.151722	0.440718	NCED6	0.182604	0.223659	-0.206503	-0.0692107	-0.197158	0.0248888	0.213155
-0.517092	-0.691408	0.0772654	-0.599447	-0.424992	0.00233298	-0.630526	CYP707A2	-0.6919	0.0457107	-0.619433	-0.667418	0.288229	0.644085	-0.129365
-0.537428	-0.608377	0.391345	-0.464403	-0.474454	-0.154364	-0.511039	GA3ox1	-0.35143	0.158067	-0.216305	-0.379635	-0.134623	-0.0395186	-0.398378
0.111582	0.157757	-0.0814635	-0.132879	0.0192583	-0.485017	0.0427798	GA2ox2	-0.702761	-0.0555701	-0.564439	-0.552051	0.367922	0.676708	0.0363001
-0.675091	-0.59873	0.713978	-0.356042	-0.426447	-0.251795	-0.444194	GID1A	-0.656401	-0.0466373	-0.577394	-0.63175	0.257236	0.389784	-0.14835
-0.52182	-0.415216	0.189927	-0.418881	0.00543343	0.495951	-0.551529	PIL5	-0.434064	0.163933	-0.418743	-0.455863	0.26357	0.504773	0.0300193
-0.559892	-0.718722	-0.00674634	-0.688539	-0.641081	-0.170016	-0.528013	SPT	-0.557403	0.290933	-0.481114	-0.572455	0.0455693	0.362108	-0.399765
-0.392606	-0.524986	-0.216311	-0.675626	-0.416554	-0.0353274	-0.503406	RGA2	-0.647322	0.0365976	-0.616978	-0.749567	0.0636553	0.377433	-0.28608
-0.320951	-0.42958	-0.0578404	-0.662061	-0.30781	-0.192793	-0.440604	RGL2	-0.76206	0.0693768	-0.577212	-0.677203	0.391452	0.688334	-0.0790412
-0.117816	-0.359615	-0.401053	-0.253365	-0.365182	0.0509948	-0.212332	NRT1	-0.612001	0.0891962	-0.579469	-0.537299	0.146388	0.37607	-0.29309
-0.504996	-0.505678	-0.0747502	-0.440729	-0.150573	0.475674	-0.518121	NR1	-0.655089	0.108588	-0.590469	-0.61447	0.149355	0.447297	-0.288779
-0.119464	-0.05313	-0.0182418	0.0580918	-0.0020564	0.314051	0.0454285	FLC	-0.623282	0.044907	-0.599632	-0.570599	0.266257	0.585737	-0.11853
0.197313	0.335322	0.0413552	0.25176	0.233349	0.0408059	0.363789	CIPK23	0.0912685	-0.398165	0.191427	0.0119353	0.497685	-0.0379967	0.538806
0.680651	0.596324	-0.1962	0.461588	0.623034	0.0773452	0.432785	PHYA	-0.0398732	-0.127291	0.0518468	0.119707	0.842269	0.351392	0.54953
0.610121	0.526749	0.110906	0.466666	0.452945	0.0482494	0.798161	HUB1	0.548098	-0.216512	0.642917	0.723975	0.583041	-0.237296	0.750155
0.61359	0.675401	-0.309028	0.618583	0.605351	0.298095	0.474535	UBC1	0.60335	0.202897	0.208701	0.673042	0.0223745	-0.270771	0.477475
0.719211	0.734117	-0.134701	0.697987	0.449225	0.238939	0.727796	UBC2	0.890123	-0.109075	0.711338	0.768034	0.0919988	-0.418063	0.655414
0.772861	0.85631	0.0668708	0.868493	0.59928	0.182995	0.836203	UBP26	-0.373058	-0.303943	-0.0807791	-0.195814	0.574095	0.361563	0.180523
0.646332	0.823125	-0.0263268	0.815891	0.706776	0.432746	0.595147	OTLD1	0.762915	-0.214075	0.54492	0.840424	0.255038	-0.495927	0.705838
-0.532007	-0.648711	0.303171	-0.547871	-0.477173	-0.236406	-0.567841	KYP	-0.801749	-0.0386651	-0.563786	-0.846815	0.17279	0.377962	-0.406485
0.551415	0.6006	0.0327038	0.767547	0.525783	0.323845	0.536528	ROS1	0.727237	-0.238354	0.35754	0.836206	-0.191058	-0.675464	0.28368
0.478009	0.496008	0.479058	0.661992	0.525299	0.266163	0.721675	ELO3	0.621068	-0.241713	0.607082	0.776564	0.430709	-0.343005	0.725041
0.140448	0.245106	0.361847	0.502274	0.388853	0.528813	0.325657	HAC1	0.0597098	-0.277096	0.497766	0.306944	0.440628	-0.112194	0.491931
0.120045	0.130819	0.355046	0.383546	0.3014	0.423769	0.0188088	HDA2	-0.546473	-0.228567	-0.598282	-0.599525	0.0743185	0.403684	-0.298308
-0.724396	-0.775242	0.330095	-0.687411	-0.581152	-0.246555	-0.724394	HD2A	-0.93287	0.156876	-0.543063	-0.82633	0.379996	0.733459	-0.280587
-0.0152674	-0.0993805	-0.335319	-0.169268	-0.231824	-0.505355	-0.117533	SWN	-0.611786	0.18168	-0.404609	-0.47091	0.0345	0.330504	-0.65828
-0.51856	-0.668535	0.12444	-0.54119	-0.572126	-0.292934	-0.577746	CLF	-0.71592	0.0200443	-0.565016	-0.823464	0.0501754	0.280682	-0.647711
	0.908087	-0.280203	0.797244	0.700182	0.213118	0.842448	TOC1	0.540816	-0.261002	0.419289	0.633427	0.519247	0.143109
		-0.130441	0.906237	0.857741	0.339842	0.780521	LHY	-0.196434	-0.0295817	0.1509	0.0676256	0.436934	0.436934
			0.158798	0.128147	0.075227	0.0553633	CCA1	-0.511278	0.237222	-0.445216	-0.431281
				0.848686	0.413262	0.791905	GI	0.849428	-0.105444	0.620301
					0.548428	0.560415	PRR7	0.571543	-0.0776451
						0.19536	LUX	-0.189029
